# Supplementary material for: croFGD: Catharanthus roseus Functional Genomics Database
Source: Front Genet. 2019 Mar 22;10:238. doi: 10.3389/fgene.2019.00238 (PMC6438902; doi:10.3389/fgene.2019.00238)
Supplement: Supplementary file 2 [file Data_Sheet_2.xls]

## Sheet: Table S1
Table S1. Summary of RNA-seq datasets collected in C. roseus.
Accession	Line	Tissue	Treatment	Number of experiments	PubMed ID
ERX337159	WT	mixed tissue	-	1	25355905
SRP005953	TDCi	hairy root, root, stem, leaf, flower, sterile seedling, mixed tissue	MeJA, yeast elicitor	25	23300689
SRP008096	WT	leaf	-	4	26285573
SRP017832	WT	shoot	MeJA	4	26285573
SRP017947	WT	root	MeJA	3	26285573
SRP035766	WT	healthy flower	PnWB infected	2	26285573
SRP041695	WT	flower, root, leaf	-	3	26285573
SRP022128	WT	seedling	-	1	24482265
SRP026417	EX ORCA3	leaf	-	2	24710322
SRX1093623	OE AS	hairy root	-	2	27154243
SRP055543	WT	hairy root	-	6	-

## Sheet: Table S2
Table S2. Primer list of genes for qRT-PCR.
Locus ID	Forward sequence	Reverse sequence
CRO_T006982 (JAZ1)	TTTCACCCCTAAACCAGCTG	GACATTCTCCTGCTGCACAA
CRO_T010315 (TIFY)	CGGAGGTGAAGTTTTGGTGT	TGTGAGTGCCGAATTACTGC
CRO_T010256 (MYB)	TTTGCCAAATACCTCTCGCT	TGGCAACGGATCTGTGATAA
CRO_T012104	TGTGGCAAAAATCAGCTCTG	GAAACTGCACTGTTCACCGA
CRO_T024124	CCGATTTGCAGGATGAATTT	TTACAAAGCCTATGGACGCC
CRO_T002729	AAGGTTTACAGCGGGGACTT	CGTATCGATCGCCTTTCTTC

## Sheet: Table S3
Table S3. The mapping results of RNA-seq datasets in C. roseus.
Sample	Layout	Input reads	Mapped reads	Overall mapping rate
ERR364390	PAIRED	10206030	7212513	0.707
ERR364390	PAIRED	10206030	6942530	0.68
SRR122236	PAIRED	28484503	18660628	0.655
SRR122236	PAIRED	28484503	15687320	0.551
SRR122237	PAIRED	30408302	20756892	0.683
SRR122237	PAIRED	30408302	16872693	0.555
SRR122239	SINGLE	28213690	25240323	0.895
SRR122240	SINGLE	31770232	28814369	0.907
SRR122241	SINGLE	28040291	24580014	0.877
SRR122242	SINGLE	26234705	23690672	0.903
SRR122243	SINGLE	26797845	23647225	0.882
SRR122244	SINGLE	28785703	25674932	0.892
SRR122245	SINGLE	30972803	28864176	0.932
SRR122246	SINGLE	28136359	24389399	0.867
SRR122247	SINGLE	24735776	22497085	0.91
SRR122248	SINGLE	30035758	27405480	0.912
SRR122249	SINGLE	27521830	23776744	0.864
SRR122250	SINGLE	21201403	18418273	0.869
SRR122251	SINGLE	25325632	22921377	0.905
SRR122252	SINGLE	29918941	27130294	0.907
SRR122253	SINGLE	28903929	25967585	0.898
SRR122254	SINGLE	30896527	28795946	0.932
SRR122255	SINGLE	22866829	20178837	0.882
SRR122256	SINGLE	22075458	18966620	0.859
SRR122257	SINGLE	25316070	23063358	0.911
SRR122258	SINGLE	17032320	14794635	0.869
SRR122259	SINGLE	19183334	16981836	0.885
SRR122260	SINGLE	20262383	17921877	0.885
SRR122261	SINGLE	21852088	19608818	0.898
SRR342017	PAIRED	37579479	20816198	0.554
SRR342017	PAIRED	37579479	19946030	0.531
SRR342019	PAIRED	32519413	21106964	0.649
SRR342019	PAIRED	32519413	20247815	0.623
SRR342022	PAIRED	37507020	24199945	0.645
SRR342022	PAIRED	37507020	23257304	0.62
SRR342023	PAIRED	38830954	22609149	0.582
SRR342023	PAIRED	38830954	21646216	0.557
SRR646572	PAIRED	15380068	12670927	0.824
SRR646572	PAIRED	15380068	12357481	0.803
SRR646596	PAIRED	11375252	9568426	0.841
SRR646596	PAIRED	11375252	9339156	0.821
SRR646604	PAIRED	21088704	17981657	0.853
SRR646604	PAIRED	21088704	17582976	0.834
SRR647068	PAIRED	32283912	27986560	0.867
SRR647068	PAIRED	32283912	27301760	0.846
SRR648705	PAIRED	68021428	47858404	0.704
SRR648705	PAIRED	68021428	52145622	0.767
SRR648707	PAIRED	37521329	27157067	0.724
SRR648707	PAIRED	37521329	29382684	0.783
SRR648709	PAIRED	35489032	27460091	0.774
SRR648709	PAIRED	35489032	29640375	0.835
SRR837772	PAIRED	11392803	9542917	0.838
SRR837772	PAIRED	16723753	12807966	0.766
SRR924147	PAIRED	32435737	23410331	0.722
SRR924147	PAIRED	32435737	25430322	0.784
SRR924148	PAIRED	35003715	25601130	0.731
SRR924148	PAIRED	35003715	27859088	0.796
SRR1144633	PAIRED	13784377	12344284	0.896
SRR1144633	PAIRED	13784377	12175547	0.883
SRR1144634	PAIRED	13042424	11279451	0.865
SRR1144634	PAIRED	13042424	11112162	0.852
SRR1271857	PAIRED	59158020	51285081	0.867
SRR1271857	PAIRED	59158020	51361922	0.868
SRR1271858	PAIRED	54987554	46343417	0.843
SRR1271858	PAIRED	54987554	46332226	0.843
SRR1271859	PAIRED	57546161	47096973	0.818
SRR1271859	PAIRED	57546161	47073357	0.818
SRR1820149	SINGLE	39602523	36896010	0.932
SRR1820157	SINGLE	37187821	34369860	0.924
SRR1820161	SINGLE	30202728	27706859	0.917
SRR1820233	SINGLE	29793117	27632548	0.927
SRR1820238	SINGLE	31186729	29097723	0.933
SRR1820326	PAIRED	13806292	10746816	0.778
	PAIRED	13806292	10398293	0.753
SRR2098821	SINGLE	54558774	49294572	0.904
SRR2099440	SINGLE	51163787	46904267	0.917

## Sheet: Table S4
Table S4. The detailed information of all genes in CPR network.
Gene	Decription	Top hits	Decriptions in Arabidopsis	Relationship with CPR gene
CRO_T031702 (CPR)	P450 reductase	AT4G24520	AR1|ARABIDOPSIS CYTOCHROME REDUCTASE; ATR1|P450 reductase 1	positive
CRO_T013337 (MCS)	isoprenoid F	AT1G63970	ISPF|isoprenoid F; MECPS|2C-METHYL-D-ERYTHRITOL 2,4-CYCLODIPHOSPHATE SYNTHASE	positive
CRO_T025461 (ISY paralog)	NAD(P)-binding Rossmann-fold superfamily protein	AT4G24220	VEP1|VEIN PATTERNING 1	positive
CRO_T033829 (ISY)	NAD(P)-binding Rossmann-fold superfamily protein	AT4G24220	VEP1|VEIN PATTERNING 1	positive
CRO_T006321 (IO)	cytochrome P450, family 76, subfamily G, polypeptide	AT3G52970	CYP76G1|cytochrome P450, family 76, subfamily G, polypeptide 1	positive
CRO_T018344 (HDS)	4-hydroxy-3-methylbut-2-enyl diphosphate synthase	AT5G60600	CLB4|CHLOROPLAST BIOGENESIS 4; CSB3|CONSTITUTIVE SUBTILISIN 3; HDS|4-hydroxy-3-methylbut-2-enyl diphosphate synthase	positive
CRO_T000829 (HDR)	4-hydroxy-3-methylbut-2-enyl diphosphate reductase	AT4G34350	CLB6|CHLOROPLAST BIOGENESIS 6; HDR|4-hydroxy-3-methylbut-2-enyl diphosphate reductase	positive
CRO_T033830 (GOR)	GroES-like zinc-binding dehydrogenase family protein	AT1G64710	GroES-like zinc-binding dehydrogenase family protein	positive
CRO_T000732 (GES)	terpene synthase	AT1G33750	Terpenoid cyclases/Protein prenyltransferases superfamily protein	positive
CRO_T015220 (G8H)	cytochrome P450, family 76, subfamily C, polypeptide	AT2G45550	CYP76C4|cytochrome P450, family 76, subfamily C, polypeptide 4	positive
CRO_T005949 (7DLH)	cytochrome P450, family 72, subfamily A, polypeptide	AT3G14620	CYP72A8|cytochrome P450, family 72, subfamily A, polypeptide 8	positive
CRO_T027006 (7DLGT)	UDP-glucosyl transferase 85A3	AT1G22380	AtUGT85A3|UDP-glucosyl transferase 85A3	positive
CRO_T000931 (bHLH13)	basic helix-loop-helix (bHLH) DNA-binding superfamily protein	AT2G46510	AIB|ABA-inducible BHLH-type transcription factor; JAM1|JA-associated MYC2-like 1	positive
CRO_T016208 (CYP76C)	cytochrome P450, family 76, subfamily C, polypeptide	AT2G45550	CYP76C4|cytochrome P450, family 76, subfamily C, polypeptide 4	positive
CRO_T017225	methyl esterase	AT2G23620	ATMES1|METHYL ESTERASE 1	positive
CRO_T015636	Pyruvate kinase family protein	AT3G22960	PKP1|PLASTIDIAL PYRUVATE KINASE 1	positive
CRO_T007604	UDP-Glycosyltransferase superfamily protein	AT5G49690	UDP-Glycosyltransferase superfamily protein	positive
CRO_T005375	GroES-like zinc-binding dehydrogenase family protein	AT1G64710	GroES-like zinc-binding dehydrogenase family protein	positive
CRO_T019973	ABC-2 and Plant PDR ABC-type transporter family protein	AT3G30842	ABCG38|ATP-binding cassette G38; PDR10|pleiotropic drug resistance 10	positive
CRO_T014922	CTC-interacting domain	AT1G32790	CID11|CTC-interacting domain 11	positive
CRO_T027846	BTB/POZ/MATH-domains containing protein			positive
CRO_T001789	conserved hypothetical protein	AT2G32970	unknown protein	positive
CRO_T029206	dehydroquinate dehydratase, putative / shikimate dehydrogenase, putative	AT3G06350	EMB3004|EMBRYO DEFECTIVE 3004; MEE32|MATERNAL EFFECT EMBRYO ARREST 32	positive
CRO_T009759	DNAse I-like superfamily protein	AT1G71710	DNAse I-like superfamily protein	positive
CRO_T024371	glucose-6-phosphate dehydrogenase	AT3G27300	G6PD5|glucose-6-phosphate dehydrogenase 5	positive
CRO_T016904	N-terminal C2 in EEIG1 and EHBP1 proteins domain containing protein	AT5G20610	unknown protein	positive
CRO_T015823	conserved hypothetical protein	AT2G33250	unknown protein	negative
CRO_T032707	purple acid phosphatase	AT3G10150	PAP16|purple acid phosphatase 16	negative
CRO_T005667	alpha/beta-Hydrolases superfamily protein	AT1G74280	alpha/beta-Hydrolases superfamily protein	negative
Note: the genes labeled with bold represent the information of module member in three modules (Figure 3D), respectively. From the top to bottom, related three modules are annotated with BR biosynthesis, indole alkaloid biosynthesis and GA response, respectively.

## Sheet: Table S5
Table S5. The information of co-expressed genes in global network and tissue-preferential network.
Gene	Decription	Top hits	Decriptions in Arabidopsis	Type
CRO_T006982 (JAZ1)	jasmonate-zim-domain protein	AT1G17380	JAZ5;TIFY11A|jasmonate-zim-domain protein 5;
CRO_T031516	serine hydrolase (FSH1) domain containing protein	AT1G09280	-
CRO_T011711	conserved hypothetical protein	AT4G21865	unknown protein
CRO_T008499	GCR2-like	AT1G52920	GCR2;GPCR|G protein coupled receptor
CRO_T019471	alpha/beta-Hydrolases superfamily protein	AT2G18245	alpha/beta-Hydrolases superfamily protein
CRO_T013227	alpha/beta-Hydrolases superfamily protein	AT1G78210	alpha/beta-Hydrolases superfamily protein
CRO_T030026	oxophytodienoate-reductase	AT1G09400	FMN-linked oxidoreductases superfamily protein
CRO_T029208	integrase-type DNA-binding superfamily protein	AT1G19210	Integrase-type DNA-binding superfamily protein
CRO_T006030	GTP binding	AT3G12080	emb2738|embryo defective 2738
CRO_T010878	alpha/beta-Hydrolases superfamily protein	-	-
CRO_T024746	conserved hypothetical protein	AT1G07795	unknown protein
CRO_T016054	gibberellin 2-oxidase	AT1G15550	GA4|gibberellin 3-oxidase 1
CRO_T020980	leucine-rich repeat protein kinase family protein	AT2G40270	Protein kinase family protein
CRO_T008347 (JAZ3)	jasmonate-zim-domain protein	AT1G30135	JAZ8;TIFY5A|jasmonate-zim-domain protein 8;
CRO_T012995	protein phosphatase 2C family protein	AT4G31750	WIN2|HOPW1-1-interacting 2
CRO_T002729	allene oxide cyclase	AT1G13280	AOC4|allene oxide cyclase 4
CRO_T033627 (CYP94C)	cytochrome P450, family 94, subfamily C, polypeptide 7	AT1G63710	cytochrome P450, family 86, subfamily A, polypeptide 7
CRO_T028189	shikimate kinase	AT3G26900	ATSKL1;SKL1|shikimate kinase-like 1
CRO_T001434	galactosyltransferase family protein	AT1G03590	Protein phosphatase 2C family protein
CRO_T014332	hypothetical protein	-	-
CRO_T010315 (TIFY)	TIFY domain/Divergent CCT motif family protein	AT1G17380	JAZ5;TIFY11A|jasmonate-zim-domain protein 5;
CRO_T002495	OPC-8:0 CoA ligase1	AT1G20480	AMP-dependent synthetase and ligase family protein
CRO_T020814	nuclear RNA polymerase D2A	AT1G29940	NRPA2|nuclear RNA polymerase A2
CRO_T026116	methyltransferase FkbM domain containing protein	AT2G26680	-
CRO_T024785	plant neutral invertase family protein	AT1G56560	A/N-InvA|alkaline/neutral invertase A
CRO_T033366	NAD(P)-binding Rossmann-fold superfamily protein	AT1G62610	NAD(P)-binding Rossmann-fold superfamily protein
CRO_T012597	SBP domain transcription factor family protein	AT1G27370	SPL10|squamosa promoter binding protein-like 10
CRO_T027794	patatin-like phospholipase family protein	AT3G57140	SDP1-LIKE|sugar-dependent 1-like
CRO_T013797	voltage dependent anion channel	AT3G01280	VDAC1|voltage dependent anion channel 1
CRO_T030605	RING/U-box superfamily protein	-	-
CRO_T029045	terpene synthase-like sequence-1,8-cineole	AT3G25820	terpene synthase-like sequence-1,8-cineole
CRO_T003733	S-locus lectin protein kinase family protein	AT2G19130	S-locus lectin protein kinase family protein
CRO_T008749	galactose oxidase/kelch repeat superfamily protein	AT1G14330	Galactose oxidase/kelch repeat superfamily protein
CRO_T023798	conserved hypothetical protein	AT1G28070	unknown protein
CRO_T013673	PAR1 protein	AT3G54040	PAR1 protein
CRO_T032988	from the Czech 'roh' meaning 'corner'	AT1G18740	Protein of unknown function (DUF793)
CRO_T003734 (MYB15)	myb domain protein	AT1G06180	ATMYB13;ATMYBLFGN;MYB13|myb domain protein 13;
CRO_T027292	haloacid dehalogenase-like hydrolase (HAD) superfamily protein	AT5G02230	Haloacid dehalogenase-like hydrolase (HAD) superfamily protein
CRO_T028154	rgp1 domain containing protein	AT1G50120	-
CRO_T002507	TPX2 (targeting protein for Xklp2) protein family	AT1G23060	MDP40|MICROTUBULE DESTABILIZING PROTEIN 40
CRO_T019562	pentatricopeptide repeat (PPR) superfamily protein	AT1G02150	Tetratricopeptide repeat (TPR)-like superfamily protein

## Sheet: Table S6
Table S6. The information of up/down-regulated genes in treat-response networks (Figure 5).
Network	A	B	C	D	E
JAZ1	up	up	-	up	up
JAZ3	-	up	up	up	up
TIFY	up	up	up	up	up
MYB	up	up	up	up	up
MYB15	up	up	up	up	up
CYP94C	up	up	up	up	up
CRO_T012104	up	up	up	up	up
CRO_T013473	up	up	up	up	up
CRO_T010878	up	up	up	up	up
CRO_T002729	up	up	up	up	up
CRO_T011212	up	-	-	-	-
CRO_T002624	up	up	-	up	up
CRO_T015507	up	up	-	up	-
CRO_T001065	up	-	-	-	up
CRO_T024124	up	up	-	up	-
CRO_T029626	-	up	up	up	-
CRO_T013309	up	up	up	up	-
CRO_T023163	-	up	-	up	-
CRO_T025910	-	-	up	-	up
CRO_T000174	-	-	up	-	-
CRO_T021281	down	down	-	down	-
CRO_T018553	-	down	-	down	-
CRO_T005132	-	-	down	-	-
